# Supplementary material for: In vivo CRISPR/LbCas12a-mediated knock-in and knock-out in Atlantic salmon (Salmo salar L.)
Source: Transgenic Res. 2023 Sep 21;32(6):513–21. doi: 10.1007/s11248-023-00368-4 (PMC10713776; doi:10.1007/s11248-023-00368-4)
Supplement: Supplementary file 1 — Supplementary file1 (XLSX 17 KB) [file 11248_2023_368_MOESM1_ESM.xlsx]

## Sheet: PaperInfo
In vivo CRISPR/LbCas12a-mediated knock-in and knock-out in Atlantic salmon (Salmo salar L.)
Mari Raudstein1, Erik Kjærner-Semb1, Morten Barvik1, Silje Broll1, Anne Hege Straume1, Rolf B. Edvardsen1
1Institute of Marine Research, Bergen, Norway
Corresponding Author:
Rolf B. Edvardsen1
e-mail address: rolfbe@hi.no

## Sheet: crRNA_sgRNA_sequences
Guide name	Guide type	Target site	Nuclease	Sequence (5'-3')
slc45a2-ex1	crRNA	exon 1, slc45a2	Cas12a	GAAGGGAATTTTGCTATGCG
slc45a2-ex2	crRNA	exon 2, slc45a2	Cas12a	CAGCAGACTTCATCGATGGG
slc45a2-ex2-2	crRNA	exon 2, slc45a2	Cas12a	ACGTCTGCTCGTACACAGAC
sgRNA-ex6	sgRNA	exon 6, slc45a2	Cas9	GTCTTATCGGCCTGTTCCCC

## Sheet: ODN_ sequences
ODN template	Reference	Sequence (5'-3')
Cas12a_alb_ex1_targetODN		GACACTAAGAAGCACTGGCGTGACGAAGGCTGCCTCTTACTTGTCGTCATCGTCTTTGTAGTCCACCGCATAGCAAAATTCCCTTCCGAACATCACCATGCCATGCAGCAGCAACCTCCCCCGAGACCGCCTGGGAAGCTCCACCACCCCAAA
Cas12a_alb_ex1_non-targetODN		TTGTGTTTGGGGTGGTGGAGCTTCCCAGGCGGTCTCGGGGGAGGTTGCTGCTGCATGGCATGGTGATGTTCGGAAGGGAATTTTGCTATGCGGACTACAAAGACGATGACGACAAGTAACGGTGGAGGCAGCCTTCGTCACGCCAGTGCTTCTTA
Cas9_alb_ex6_targetODN	Straume et al. 2021	CTGCAGATGTCCAGAGGCTGCTGCTGCCTTACATCGGTCTGAAGGGGCTCTACTTCGTAGGATACTTTGTGTTTGGTCTGGGCACAAGTCTTGACTACAAAGACGATGACGACAAGTAATTATCGGCCTGTTCCCCAACATTATCACCACCCTCA

## Sheet: Primer_sequences
Primer name	Target site	Nuclease	Sequence (5'-3')
Cas12_alb_ex1_F_miseq	exon 1, slc45a2	Cas12a	tctttccctacacgacgctcttccgatctGCTATGTCCCTCCTCACAGG
Cas12_alb_ex1_R_miseq	exon 1, slc45a2	Cas12a	tggagttcagacgtgtgctcttccgatctGCTGATCAGCCACACAAGGC
Cas12_alb_ex2_F_miseq	exon 2, slc45a2	Cas12a	tctttccctacacgacgctcttccgatctCGGACAGACTGAATCTGTAACTTG
Cas12_alb_ex2_R_miseq	exon 2, slc45a2	Cas12a	tggagttcagacgtgtgctcttccgatctCCACAAGCATAACAGTAAGAGCC
Alb2_ex6_F_miseq	exon 6, slc45a2	Cas9	tctttccctacacgacgctcttccgatctCAGATGTCCAGAGGCTGCTGCT
Alb2_ex6_R_miseq	exon 6, slc45a2	Cas9	tggagttcagacgtgtgctcttccgatctTGCCACAGCCTCAGAATGTACA
			lowercase letters indicate miseq adapters

## Sheet: Experimental_data
Injection group	No. embryos injected	No. survivals	No. alb	No. mosaic
Cas12a/slc45a2-ex1*	395	158	2	18
Cas12a/slc45a2-ex2*	395	158	2	18
Cas12a slc45a2-ex2-2	347	N/A	0	0
Cas12a/slc45a2-ex1 + T strand template	568	393	4	23
Cas12a/slc45a2-ex1 + NT strand template	754	490	1	19
Cas12a/slc45a2-ex1 + NT strand template*, Cas9/slc45a2-ex6 + T strand template*	673	388	18	11
*multiplexed
