# Supplementary material for: In vivo CRISPR/LbCas12a-mediated knock-in and knock-out in Atlantic salmon (Salmo salar L.)
Source: Transgenic Res. 2023 Sep 21;32(6):513–21. doi: 10.1007/s11248-023-00368-4 (PMC10713776; doi:10.1007/s11248-023-00368-4)
Supplement: Supplementary file 3 — Supplementary file3 (XLSX 39 KB) [file 11248_2023_368_MOESM3_ESM.xlsx]

## Sheet: PaperInfo
In vivo CRISPR/LbCas12a-mediated knock-in and knock-out in Atlantic salmon (Salmo salar L.)
Mari Raudstein1, Erik Kjærner-Semb1, Morten Barvik1, Silje Broll1, Anne Hege Straume1, Rolf B. Edvardsen1
1Institute of Marine Research, Bergen, Norway
Corresponding Author:
Rolf B. Edvardsen1
e-mail address: rolfbe@hi.no

## Sheet: TableS1_Cas12a_KO
SampleID	crRNA target exon	WT reads	Mutated reads	Total reads		%WT reads	%mutated reads
4201 (WT pigmentation)	exon 1	35819.8	9071.66	44887		79.8	20.21
4202	exon 1			1303
4203	exon 1	642.165	68407.8	69050		0.93	99.07
4204	exon 1	11252.6	49764.3	61023		18.44	81.55
4205	exon 1	7086.46	39260.5	46347		15.29	84.71
4206	exon 1	10355.6	53891.8	64241		16.12	83.89
4207	exon 1	7858.58	48354.4	56213		13.98	86.02
4208	exon 1	11892.2	39059.8	50952		23.34	76.66
4209	exon 1	6970.11	46074.9	53045		13.14	86.86
4210	exon 1	3944	30056	34000		11.6	88.4
4211	exon 1	10968.5	35825.5	46794		23.44	76.56
4212	exon 1	10847.6	47915.4	58763		18.46	81.54
4213	exon 1	10028.2	42723.8	52752		19.01	80.99
4214	exon 1	12923.5	40479.5	53403		24.2	75.8
4215	exon 1	11625.6	42296.4	53922		21.56	78.44
4216	exon 1	16541.3	41053.7	57595		28.72	71.28
4217	exon 1	27007.1	25220.9	52228		51.71	48.29
4218	exon 1	10919.8	32829.2	43749		24.96	75.04
4219	exon 1	13892.7	26932.3	40825		34.03	65.97
4220	exon 1	21879	22085.6	43969		49.76	50.23
Non-injected control	exon 1	45593	130	45723		99.7157	0.284321
4201 (WT)	exon 2	28201.9	256.122	28458		99.1	0.9
4202	exon 2			NA
4203	exon 2	27268.5	8311.49	35580		76.64	23.36
4204	exon 2	13357	12394	25751		51.87	48.13
4205	exon 2	25901.9	3084.11	28986		89.36	10.64
4206	exon 2	22785	5543.99	28329		80.43	19.57
4207	exon 2	21754.7	5096.32	26851		81.02	18.98
4208	exon 2	31257.4	2710.65	33968		92.02	7.98
4209	exon 2	21532.3	3380.69	24913		86.43	13.57
4210	exon 2			NA
4211	exon 2	42832.2	852	43684		98.05	1.95037
4212	exon 2	23867.2	5006.75	28874		82.66	17.34
4213	exon 2	18909.9	4450.08	23360		80.95	19.05
4214	exon 2	24438.7	2697.32	27136		90.06	9.94
4215	exon 2	31920.4	1542.64	33463		95.39	4.61
4216	exon 2	28515.7	2176.28	30695		92.9	7.09
4217	exon 2	17969.1	16040.5	34013		52.83	47.16
4218	exon 2	28144.3	3819.7	31964		88.05	11.95
4219	exon 2	35996	4626.96	40623		88.61	11.39
4220	exon 2	23617.4	3679.64	27297		86.52	13.48
Non-injected control	exon 2	32193	0	32193		100	0

## Sheet: TableS2_Cas12a_KI_T_NT
SampleID	perfect_HDR reads > 100	FLAG_Indels reads > 100	Imperfect_HDR reads > 100	Total reads > 100	WT reads > 100	%mutated reads	%Perfect_HDR	%FLAG_Indels	%Imperfect_HDR			Perfect 5' reads	Perfect 3' reads	%Perfect 5' reads	% Perfect 3' reads
7201	0	0	187	39053	16758	57.0891	0	0	0.838753			0	0	0	0
7202	0	0	1747	35276	7683	78.2203	0	0	6.33132			0	0	0	0
7203	0	0	0	36900	5925	83.9431	0	0	0			0	0	0	0
7204	0	1905	1184	35275	10060	71.4812	0	7.55503	4.69562			1905	1905	7.55503	7.55503
7205	490	164	751	24440	3313	86.4444	2.31931	0.776258	3.55469			164	0	0.776258	0
7206	0	0	0	39944	5151	87.1044	0	0	0			0	0	0	0
7207	162	0	147	46895	4411	90.5939	0.38132	0	0.346013			0	0	0	0
7208	0	143	128	25140	2859	88.6277	0	0.641802	0.57448			143	0	0.641802	0
7209	0	0	0	35314	5826	83.5023	0	0	0			0	0	0	0
7210	0	0	697	30497	4157	86.3692	0	0	2.64617			0	0	0	0
7211	0	0	219	33726	6453	80.8664	0	0	0.802992			0	0	0	0
7212	0	0	154	37587	15297	59.3024	0	0	0.690893			0	0	0	0
7213	0	0	0	42859	19645	54.1637	0	0	0			0	0	0	0
7214	0	0	2851	30807	9202	70.1302	0	0	13.196			0	0	0	0
7215	174	0	408	51091	10624	79.2057	0.42998	0	1.00823			0	0	0	0
7216	0	0	196	37854	11808	68.8065	0	0	0.752515			0	0	0	0
7217	0	0	254	45451	11035	75.7211	0	0	0.738029			0	0	0	0
7218	0	395	3788	39525	9444	76.1063	0	1.31312	12.5927			395	0	1.31312	0
7219	3736	0	0	38036	16542	56.5096	17.3816	0	0			0	0	0	0
7220	6113	1196	0	36428	13428	63.1382	26.5783	5.2	0			1196	0	5.2	0
7221	147	172	289	36730	9832	73.2317	0.546509	0.639453	1.07443			172	172	0.639453	0.639453
7222	0	0	0	41188	14623	64.4969	0	0	0			0	0	0	0
7223	256	0	101	48005	22856	52.3883	1.01793	0	0.401606			0	0	0	0
7224	0	0	159	40240	13083	67.4876	0	0	0.585484			0	0	0	0
7225	318	0	207	36027	13391	62.8307	1.40484	0	0.914473			0	0	0	0
7226	0	0	756	44967	19661	56.2768	0	0	2.98743			0	0	0	0
7227	6176	0	0	28504	10501	63.1596	34.3054	0	0			0	0	0	0
TAR_AVG_ALL							3.12463	0.597247	2.0271
TAR_AVG_POS							9.3739	2.68761	2.88062
7301	1025	494	1149	37839	13135	65.2871	4.14913	1.99968	4.65107			0	494	0	1.99968
7302	10395	0	182	41948	4554	89.1437	27.7986	0	0.486709			0	0	0	0
7303	199	194	605	50166	8043	83.9672	0.472426	0.460556	1.43627			194	0	0.460556	0
7304	2410	0	336	23824	7414	68.8801	14.6862	0	2.04753			0	0	0	0
7305	111	209	1105	47436	25996	45.1977	0.517724	0.974813	5.15392			209	209	0.974813	0.974813
7306	798	214	298	44270	22193	49.869	3.61462	0.969335	1.34982			0	214	0	0.969335
7307	0	135	894	36558	15204	58.4113	0	0.6322	4.18657			0	135	0	0.6322
7308	0	0	3464	39227	18294	53.3638	0	0	16.548			0	0	0	0
7309	0	0	3315	32775	10437	68.1556	0	0	14.8402			0	0	0	0
7310	0	0	0	30229	11603	61.6163	0	0	0			0	0	0	0
7311	12148	593	333	33883	11747	65.3307	54.8789	2.67889	1.50434			593	0	2.67889	0
7312	255	2164	0	28206	17468	38.0699	2.37474	20.1527	0			489	1675	4.55392	15.5988
7313	162	0	1419	49691	39620	20.2673	1.60858	0	14.09			0	0	0	0
7314	0	0	834	41784	14586	65.0919	0	0	3.0664			0	0	0	0
7315	0	581	703	39528	24223	38.7194	0	3.79615	4.59327			463	118	3.02516	0.77099
7316	1688	295	373	40729	27394	32.7408	12.6584	2.21222	2.79715			0	295	0	2.21222
7317	1196	347	2287	36296	18790	48.2312	6.83194	1.98218	13.0641			347	0	1.98218	0
7318	299	230	0	49561	30029	39.41	1.53082	1.17755	0			0	230	0	1.17755
7319	639	0	0	36328	22267	38.7057	4.54448	0	0			0	0	0	0
7320	208	0	0	56681	23763	58.0759	0.631873	0	0			0	0	0	0
NONT_AVG_ALL							6.81492	1.85182	4.49077
NONT_AVG_POS							9.7356	3.36694	5.98769

## Sheet: TableS3_Cas12a_vs_Cas9
SampleID	Cas12a_Perfect_FLAG	Cas12a total reads > 100	Cas12a WT reads > 100	Cas9_Perfect_FLAG	Cas9 total reads > 100	Cas9 WT reads > 100		%Cas12a_mut	%Cas9_mut	%Cas12_FLAG	%Cas9_FLAG
7101	0	42416	4319	0	19928	2966		89.8175	85.1164	0	0
7102	998	38669	13564	0	21125	6626		64.9228	68.6343	3.9753	0
7103	106	39319	11781	0	22853	4039		70.0374	82.3262	0.384923	0
7104	0	39451	12913	185	24720	4539		67.2683	81.6383	0	0.916704
7105	656	33992	15157	0	37029	11165		55.4101	69.848	3.48288	0
7106	675	28956	8889	321	33363	7857		69.3017	76.45	3.36373	1.25853
7107	589	44353	16187	0	31351	14734		63.5042	53.0031	2.09117	0
7108	1563	31165	14091	0	31991	9944		54.7858	68.9163	9.15427	0
7109	0	37749	7888	224	29840	10443		79.1041	65.0034	0	1.15482
7110	129	34578	8092	6728	28883	8680		76.5978	69.9477	0.48705	33.302
7111	0	446	337	0	20855	9651			53.7233		0
7112	8723	24870	8844	0	34330	20263		64.4391	40.9758	54.4303	0
7113	0	45146	25013	0	37866	17755		44.5953	53.111	0	0
7114	10748	41983	16649	0	32772	13397		60.3435	59.1206	42.4252	0
7115	0	0	0	0	27553	7891			71.3607		0
7116A	5047	37927	17831	151	34908	10070		52.986	71.1527	25.1145	0.607939
7116B	210	40885	20333	0	34303	18524		50.2678	45.9989	1.0218	0
7117	270	36334	24114	102	32151	9803		33.6324	69.5095	2.20949	0.456417
7118	114	44727	27568	0	25613	13821		38.3639	46.0391	0.664374	0
7119	1010	35419	17638	1000	37797	21151		50.2019	44.0405	5.68022	6.00745
7120	277	43723	27877	122	37273	19406		36.2418	47.9355	1.74808	0.682823
7121	423	36495	19008	0	31970	17068		47.9162	46.6124	2.41894	0
7122	125	44825	21103	0	29892	15690		52.9214	47.511	0.526937	0
7123	233	35960	17641	1881	31079	19515		50.9427	37.2084	1.2719	16.266
7124	1074	38869	25804	0	27216	13072		33.6129	51.9694	8.22044	0
7125	104	42996	26612	0	45807	29411		38.1059	35.7937	0.634766	0
7126	0	44793	22609	0	36472	23217		49.5256	36.3429	0	0
7127	1706	42840	27937	107	49450	24479		34.7876	50.4975	11.4474	0.428497
7128	674	42770	18032	107	30806	13869		57.8396	54.9795	2.72455	0.631753
Non-injected control	0	45723	45593	0	31707	31570		0.284321	0.432081	0	0
AVG								55.0916	58.0954	6.55279	2.0571
AVG_FLAG_positive_only								NA	NA	8.33992	5.61026

## Sheet: TableS4_deletion_size
SampleID	Cas12a del size < 10 bp	Cas12a del size >= 10 bp	%deletions >= 10 bp		Cas9 del size < 10 bp	Cas9 del size >= 10 bp	%deletions >= 10 bp
7101	5164	36013	87.459		4912	3275	40.0024
7102	14757	6895	31.8446		7193	3327	31.6255
7103	4153	19752	82.6271		7255	4806	39.8474
7104	7651	17765	69.8969		5394	1171	17.837
7105	782	16920	95.5824		10719	8860	45.2526
7106	3783	13249	77.7889		13742	861	5.89605
7107	6799	21198	75.7153		6067	3823	38.6552
7108	3773	6812	64.3552		11745	2607	18.1647
7109	8877	16477	64.9878		8112	4745	36.906
7110	0	11976	100		1493	1790	54.5233
7111					6656	1297	16.3083
7112	5710	1402	19.7132		4270	1186	21.7375
7113	1761	14685	89.2922		6158	3198	34.1813
7114	2653	6773	71.8544		4586	7155	60.9403
7115					12808	532	3.98801
7116A	2967	6411	68.3621		6176	8894	59.0179
7116B	11645	8055	40.8883		5586	3052	35.3323
7117	3465	3397	49.5045		6752	9630	58.784
7118	7242	3204	30.672		5518	1865	25.2607
7119	4440	5973	57.361		3588	0	0
7120	0	11066	100		4796	7657	61.4872
7121	4038	6741	62.5383		4573	789	14.7147
7122	9673	11436	54.1759		6363	2587	28.905
7123	4729	12253	72.1529		4126	1693	29.0943
7124	2936	5385	64.7158		7490	1110	12.907
7125	10579	4231	28.5685		6866	682	9.03551
7126	13861	8023	36.6615		6104	438	6.6952
7127	3102	6136	66.4213		9471	2240	19.1273
7128	11126	10933	49.5625		6906	2610	27.4275
Non-injected control	0	0			0	0
Average			63.4334				29.4364

## Sheet: TableS5_HomologyArms
SampleID	ex6 fragments inserted in Cas12a cut site	Total reads > 100 (cas12a target site)	WT reads > 100 (cas12a target site)	ex1 fragments inserted in Cas9 cut site	Total reads > 100 (cas9 target site)	WT reads > 100 (cas9 target site)		%ex6 fragments in Cas12a cut site	%ex1 fragments in Cas9 cut site
7101	0	42416	4319	1278	19928	2966		0	7.53449
7102	978	38669	13564	630	21125	6626		3.89564	4.34513
7103	0	39319	11781	387	22853	4039		0	2.05698
7104	0	39451	12913	1882	24720	4539		0	9.3256
7105	0	33992	15281	331	37029	11165		0	1.27977
7106	0	28956	8889	757	33363	7857		0	2.96793
7107	122	44353	16187	342	31351	14865		0.433146	2.07449
7108	447	31165	14091	0	31991	9944		2.61802	0
7109	0	37749	7888	575	29840	10443		0	2.96438
7110	0	34578	8092	144	28883	8680		0	0.712765
7111	0	446	337	0	20855	9651			0
7112	0	24870	9195	160	34330	20450		0	1.15274
7113	0	45146	25013	1012	37866	17918		0	5.07319
7114	0	41983	16649	655	32772	13500		0	3.39871
7115	0	0	0	725	27553	7891			3.68732
7116A	0	37927	17831	684	34908	10070		0	2.75384
7116B	0	40885	20333	0	34303	18707		0	0
7117	0	36334	24114	1259	32151	9803		0	5.63361
7118	0	44727	27568	0	25613	13946		0	0
7119	0	35419	17638	5292	37797	21355		0	32.1859
7120	0	43723	27877	499	37273	19554		0	2.81619
7121	0	36495	19008	106	31970	17219		0	0.718595
7122	0	44825	21103	0	29892	15847		0	0
7123	0	35960	17641	107	31079	19691		0	0.939586
7124	0	38869	25979	0	27216	13196		0	0
7125	0	42996	26612	0	45807	29789		0	0
7126	0	44793	22609	0	36472	23425		0	0
7127	0	42840	27937	804	49450	24822		0	3.26458
7128	0	42770	18032	0	30806	13988		0	0
